# Supplementary material for: Navigating precision: the crucial role of next-generation sequencing recurrence risk assessment in tailoring adjuvant therapy for hormone receptor-positive, human epidermal growth factor Receptor2-negative early breast cancer
Source: Cancer Biol Ther. 2024 Sep 20;25(1):2405060. doi: 10.1080/15384047.2024.2405060 (PMC11418226; doi:10.1080/15384047.2024.2405060)
Supplement: Supplementary table 3 Gene list of EndoPredic.xlsx [file KCBT_A_2405060_SM0693.xlsx]

## Sheet: Sheet1
Supplementary table 3 Gene list of EndoPredic.
Proliferation	Reference
AZGP1	CALM2
BIRC5	OAZ1
DHCR7	RPL37A
IL6ST
MGP
RBBP8
STC2
UBE2C
* The above content is obtained through the product’s official website or public information.
