# Supplementary material for: Navigating precision: the crucial role of next-generation sequencing recurrence risk assessment in tailoring adjuvant therapy for hormone receptor-positive, human epidermal growth factor Receptor2-negative early breast cancer
Source: Cancer Biol Ther. 2024 Sep 20;25(1):2405060. doi: 10.1080/15384047.2024.2405060 (PMC11418226; doi:10.1080/15384047.2024.2405060)
Supplement: Supplementary table 1 Gene list of Oncotype DX.xlsx [file KCBT_A_2405060_SM0692.xlsx]

## Sheet: Supplementary table 1
Supplementary table 1 Gene list of Oncotype DX.
Proliferation	Oestrogen	HER2	Invation	Other	Reference
CCNB1	BCL2	HER2	CTSL2	CD68	ACTB
Ki-67	SCUBE2	GRB7	MMP11	BAG1	GAPDH
MYBL2	ESR1			GSTM1	RPLPO
STK15	PgR				GUS
BIRC5					TFRC
* The above content is obtained through the product’s official website or public information.
