# Supplementary material for: Navigating precision: the crucial role of next-generation sequencing recurrence risk assessment in tailoring adjuvant therapy for hormone receptor-positive, human epidermal growth factor Receptor2-negative early breast cancer
Source: Cancer Biol Ther. 2024 Sep 20;25(1):2405060. doi: 10.1080/15384047.2024.2405060 (PMC11418226; doi:10.1080/15384047.2024.2405060)
Supplement: Supplementary table 5 Gene list of RecurIndex.xlsx [file KCBT_A_2405060_SM0691.xlsx]

## Sheet: Sheet1
Supplementary table 5 Gene list of RecurIndex.
Cell cycle and proliferation	Oncogenes	Inflammation and immune response	Cell interaction	Invation	Apoptosis	IHC related	Reference
DDX39	BLM	CCR1	TRPV6	MMP15	C16ORF7	ESR1	ACTB
BUB1B	TCF3	NFATC2IP	OBSL1		DTX2	ERBB2	RPLP0
STIL	PIM1						TFRC
TPX2	RCHY1
	PTI1
* The above content is obtained through the product’s official website or public information.
