# Supplementary material for: Navigating precision: the crucial role of next-generation sequencing recurrence risk assessment in tailoring adjuvant therapy for hormone receptor-positive, human epidermal growth factor Receptor2-negative early breast cancer
Source: Cancer Biol Ther. 2024 Sep 20;25(1):2405060. doi: 10.1080/15384047.2024.2405060 (PMC11418226; doi:10.1080/15384047.2024.2405060)
Supplement: Supplementary table 2 Gene list of MammaPrint.xlsx [file KCBT_A_2405060_SM0690.xlsx]

## Sheet: Sheet1
Supplementary table 2 Gene list of MammaPrint.
Proliferation and carcinogenesis	Growth factor	Cell cycle	Regulates cell movement	Angiogenesis	Unknown function and others
FLT1	ESM1	CCNE2	COL4A2	ALDH4A1	LOC100288906
HRASLS	IGFBP5	ECT2	GPR180	AYTL2	C9orf30
STK32B	FGF18	CENPA	MMP9	OXCT1	ZNF533
RASSF7	SCUBE2	LIN9	GPR126	PECI	C16orf61
DCK	TGFB3	KNTC2	RTN4RL1	GMPS	SERF1A
MELK	WISP1	MCM6	DIAPH3	GSTM3	C20orf46
EXT1		NUSAP1	CDC42BPA	SLC2A3	LOC730018
GNAZ		ORC6L	PALM2	FLT1	LOC100131053
EBF4		TSPYL5	TGFB3	FGF18	AA555029_RC
MTDH		RUNDC1	IGFBP5	COL4 A2	LGP2
PITRM1		PRC1	FGF18	GPR180	NMU
QSCN6L1		RFC4	WISP1	EGLN1	UCHL5
BBC3		RECQL5		MMP9	JHDM1D
EGLN1		CDCA7			AP2B1
TGFB3		DTL			MS4 A7
ESM1					RAB6B
IGFBP5
FGF18
SCUBE2
WISP1
* The above content is obtained through the product’s official website or public information.
