# Supplementary material for: Navigating precision: the crucial role of next-generation sequencing recurrence risk assessment in tailoring adjuvant therapy for hormone receptor-positive, human epidermal growth factor Receptor2-negative early breast cancer
Source: Cancer Biol Ther. 2024 Sep 20;25(1):2405060. doi: 10.1080/15384047.2024.2405060 (PMC11418226; doi:10.1080/15384047.2024.2405060)
Supplement: Supplementary table 4 Gene list of BCI.xlsx [file KCBT_A_2405060_SM0689.xlsx]

## Sheet: Sheet1
Supplementary table 4 Gene list of BCI.
Proliferation	Reference
BUB1B	ACTB
CENPA	HMBS
NEK2	SDHA
RRM2	UBC
RACGAP1
* The above content is obtained through the product’s official website or public information.
